# Supplementary material for: The prognostic impact of monocyte fluorescence, immunosuppressive monocytes and peripheral blood immune cell numbers in HIV-associated Diffuse Large B-cell Lymphoma
Source: PLoS One. 2023 Jan 11;18(1):e0280044. doi: 10.1371/journal.pone.0280044 (PMC9833596; doi:10.1371/journal.pone.0280044)
Supplement: S1 Dataset — (XLSX) [file pone.0280044.s004.xlsx]

## Sheet: Sheet1
STUDY #	AGE range	Gender	PS >/=2	COO (Hans)	HIV	CD4 (all)	VL	ART	DURATION of ART mths	NODAL	EXTRANODAL	>/=2 EN sites	BMAT	Stage	IPI score	LDH	ALB	WCC	NEUTS	Lymphs <1.3	Monos	HB	B2 MICROGLOBIN	CRP	KI67	FISH t(8;14)	Mo-Y at enrollment	[NE-SFL(ch)] at enrollment	HLADRlow Monos	T-reg (% of CD4)	Absolute T-regs (cells/ul)	CD39	CD45RA	Helios	Chemo	No of chemo cycles in total	Died/lost	Cause of death	Survival (mths)	12 month survival (1= Y)
M2-13	18-30	M	1	GC	1	414	20	1	60	1	1	1	0	4	3	1184	40	8.3	6.79	1	0.51	12.6	2.6	52	80	0	114.4	55.1	50.8						CHOP-based	2	1	Sepsis	4.75	0
M2-38	18-30	M		GC	1	401	784	1	12	1			0	4		1819	35	22.92	16.07	0	2.02	8.3	2.6		95	Failed										0	1	Tumour lysis	0.03	0
M2-9	18-30	M	0	GC	0					1	1	1	1	4	3	1304	29	2.95	1.42	1	0.23	10	7.1		90	0	121.9	53.2	14.2						R-CHOP	13	1	Progressive dx	18	1
M2-27	18-30	F	1	Non-GC	1	497	1380	1		1	1	1	0	4	3	646	31	8.21	4.96	0	1.23	8.5	5.2	129	70	0	102.8	44.6	24.3	7.1	26.17	49.5	10.8	13.1	CHOP-based	1	1	Severe pneumonia (?nosocomial/ COVID-related)	1.75	0
M2-79	18-30	M	0	GC	0	787				1	1	0	0	1	1	294	42	5.32	2.59	0	0.27	16.7			90	0			28.3	0.19	1.31	59.3	17.7	37	R-CHOP	2	0		3
M2-18	18-30	M	1	Non-GC	0					1	1	0	0	2	3	973	41	5.11	1.47	0	0.45	11.3	2.8	81	90		107.3	43.4	0.1						R-CHOP	3	1	COVID	3.5	0
M2-17	18-30	F	0	GC	1	56	569000	1	2	1	0	0	0	4	2	464	28	5.86	3.98	1	0.56	10.4			90	Extra copies MYC	119	55.9	34.4						CHOP-based	12	0		26	1
M2-11	18-30	M	1	GC	1	46	57100	1	120	0	1	1	1	4			19	3.25	2.6	1	0.36	7.9	6			0	125.9	58.0	4.98						CHOP-based	5	1	Lost to f/u	5.75	0
M2-37	18-30	F	0	GC	1	826	47	1	36	1	1	0	0	4	2	417	29	14.56	10.76	0	1.3	10.5			50	Extra copies MYC	115.6	47.3	76.4	0.4	2.81	28.6	11.1	0	CHOP-based	11	0		20	1
M2-81	18-30	F	0	GC	1	810	883000	1	36	1	1	1	0	4	3	265	43	9.03	4.54	0	0.68	14.4	3.4	4	80		115.7	47.7	28.1	3.83	35.3	90.7	0.8	57	CHOP-based	≥3	0		3
M2-83	18-30	F		GC	1	158	197			1	1	1	0			494	27	5.48	3.17	1	0.18	11.3		160	90	Failed		46.9									0		2
M2-3	31-45	M	0	Non-GC	1	32	1210	0		1	1	0			2	539	20	8.24	6.06	1	1.06	9.2		277	95		116.4	48.0	39							0	1	Sepsis	0.75	0
M2-4	31-45	M	1	GC	1	227	70	1	4	1	0	0	0	2	2	1131	39	4.93	3.11	1	0.52	8.6	3.5	28	90	0	102	45.6	17.7						CHOP-based	14	1	Lost to follow up	24	1
M2-54	31-45	M			1	119	4750000			1		0	1	4		647	33	6.21	3.34	0	0.65	12.5	7.3	67	50		104.3	47.2	43.2
M2-74	31-45	F	0	GC	1	195	174	1	15	1	1	0	0	4	1	198	23	9.07	6.55	1	0.23	9.07	2	45	95	0	110	51.8							CHOP-based	≥6	0		7
M2-20	31-45	M	1	GC	1	196	12200	0		1	0	0	0	2	2	2500	29	7.83	8.84	0	0.86	12.8	3.2	157	95		112.8	50.8	82.6						CHOP-based	2	1	Sepsis	1	0
M2-43	31-45	F			1	190	20				1	1	1	4		2500	35	5.38	3	1	0.43	6.5	3.1		99	Failed	109.7	52.1	36.9							0	1	Sepsis	0.25	0
M2-72	31-45	F	0	GC	1	226	156	1	2	1	0	0	0	2	1	452	39	4.66	1.92	0	0.2	12.7		7			115.8	49.2	12.8	0.96	2.58	26.1	14.8	43.5	CHOP-based	4	0		7
M2-21	31-45	M			1	96		1	0.5	1	1	1	0	4		1690	31	6.35	4.39	1	0.57	12.1	4.5	120	95	0	99.7	44.6	34	26.14	16.59	96.8	1.8	27	CHOP-based	2	1	TB	3	0
M2-28	31-45	M	1	GC	1	61	20	1	36	1	1	1	0	4	4	1262	32	26.3	24.75	1	0.79	10.5	33.8	309	90		112.9	52.9	73.6	26.52	20.37	93.8	0	34.4	CHOP-based	1	1	Sepsis	1.75	0
M2-30	31-45	F		Non-GC	1	129				1						999	23	8.1	7.21	1	0.63	7.8			70	0	100	45.6	60.7	2.94	1.3	33.3	0	0			1	Sepsis	1	0
M2-55	31-45	F			1	188	165	1		1			0			500	37	6.29	2.76	0	0.45	11.2	3.5	9	80		111	49.5	37
M2-26	31-45	F		GC	1	72	20	1	6	1	0	0	0	2	2	1561	30	9.05	6.99	1	0.75	7	9.3		90		109.4	47.8	44.6	6.72	7.9	95.5	0	0	CHOP-based	2	1	Sepsis	3	0
M2-59	31-45	F			1	39	8320000			1			0			1252	25	7.16	6	1	0.5	10.7	11.5		80		113.5	40.9		5.62	0.77	100	2.38	45.5			1	Sepsis	0.75	0
M2-36	31-45	M	0	Non-GC	1	198	20	1	132	1	1	0	0	4	2	849	26	4.22	2.52	1	0.53	8.2	5.5		80	0									CHOP-based	1	1	? Lost to f/u	5	0
M2-44	31-45	F	1		1	26		0		1	0	0	0	4	3	598	35	2.35	2.71	1	0.3	7.5	5.5	20	95		112.5	57.4	70.92							0	1	Sepsis	1	0
M2-51	31-45	M	1		1	60	180			0	1	1	0	4	4	423	28	4.73	6.21	1	0.5	8.4	2.3		90	0		43							CHOP-based	1	1	Lost to f/U	0.75	0
M2-63	31-45	M	0	GC	1	143	167	1	5	1	1	1	0	4	3	585	37	15.81	7.31	0	1.36	6.3	4.8	249	98		108.9	50	66.7	0.16	4.24	81.8	0	24.2	CHOP-based	4	0		12	1
M2-56	31-45	F	0		1	199	127000	0		1	1	1	0	2	2	350	43	8.8	10.27	0	0.44	13.2		11	95	0									CHOP-based	8	0		16	1
M2-67	31-45	F	0	GC	1	388	31	1	30	1	1	1	0	4	3	1303	37	5.85	3.71	0	0.61	9.4	2.7		85	0	102.5	46		1.62	5.2	89.3	13.3	50	Other	≥6	0		12	1
M2-71	31-45	M	0	GC	0	708				1	0	0	0	2	1	357	47	7.75	2.33	0	0.52	15.7	2		95	1	100.5	44.5	46.4						Other	≥6	0		9
M2-39	31-45	M	0		1	348	20	1	120	1	0	0	0	2	1	389	42	8.99	6.6	0	0.84	14.8		85	95		100.9		83.8	2.15	7.45	42.4	2.1	57.6	CHOP-based	8	0		20	1
M2-12	31-45	M	1	?	1	166	292000	0		1	1	1	0	4	3	411	33	3.68	3.8	1	0.3	13.5	2.2		95	1											1	Sepsis	4	0
M2-2	31-45	F	1		1	108	290	1	0.5	1	1	1	0	4	4	966	45	10.99	6.49	1	0.55	11		120		Extra copies MYC		50.3	5.4	9.3	16.37	94.3	1.44	70.5	CHOP-based	0.5	1	Renal failure	0.7	0
M2-77	31-45	F	0	GC	1	101	105000	1	2	1	1	1		4	3	481	30	7.72	5.13	0	0.43	9	11.6		95										CHOP-based	≥3	0		7
M2-78	31-45	M	1	GC	1	128	20	1	11	0	1	1	1	4	4	296	35	5.13	5.05	1	0.53	11.1	5.3	26	90	1	113.4	45.3	70.5	6.59	14.22	95.5	4.9	92.5	Other	3	1	Progressive dx	4.25	0
M2-31	31-45	M		GC	1	149	1340000	1	84	1	1	0	1	4		725	50	5.29	3.18	0	0.51	4.3	3.8	150	85	0	111.7	42.3	22.8	1.67	0.9	62.5	10	62.5			1	Unclear	0.3	0
M2-52	31-45	F	0	GC	1	104	101000	1	84	1	0	0	1	4	2	773	33	7.48	2.41	0	0.64	8.6			95	0		46.7							CHOP-based	3	1	Unclear	5	0
M2-76	31-45	M		Non-GC	?	89					1	0	0				38	5.94	3.98	1	0.57	12.6		13	95	0	110.9		34
M2-8	31-45	F	0	Non-GC	1	99	7160	1	7	1	1	1	0	4				3.71	2.5	1	0.37	12.4	2.9	51	70		115.1	53.0	1.68						CHOP-based	17	1	Sepsis	13	1
M2-19	31-45	M		GC	1	104	3670000	1	0.5	1	1	1	1	4	3	2500	24	17.2	6.6	1	1.61	9.8	5.8	231	70	0		53.1	32.6						Other	2	1	Sepsis	1.75	0
M2-50	31-45	F			1	68	20	1	8	1						2500	35	4.06	3.18	1	0.41	9.6			90	1	104.8	45.8								0	1		0.75	0
M2-69	31-45	F	1	GC	1	143	196000	Defaulted 6 mths prior		1	1	1	0	4	4	233	28	5.96	10.83	1	1.34	13.7		96	95	0	101.9	45.3	20.4	1.62	1.74	33.3	0	16.7	CHOP-based	1	1	Lost to f/u	0.6	0
M2-35	31-45	M		GC	1	210	20	1	19	1	1	0	0	4	2	1286	33	16	13.91	1	1.04	12.3	3.7		80			44.3							CHOP-based	12	0		20	1
M2-45	31-45	M	1		1	65	1510	Defaulted	?	0	1	1	0	4	3	1699	23	19.9	19.74	1	0.73	5.8	4.1	96	95		86.4	48.1	46.6	13.1	7.1	57.1	0.9	4.8	CHOP-based	0.5	1	Unclear	1	0
M2-49	31-45	M			1	40		1	?	1	1	0				806	41	3.92	2.15	1	0.35	15.6			90	1		52.4							CHOP-based	1	1	Unclear	0.75	0
M2-15	31-45	F	1	GC	1	374	20	1	15	1	1	1	0	4	4	892	29	6.77	4.96	1	0.5	8.9		75	95	0	106	47.8	18.97						CHOP-based	10	0		27	1
M2-22	46-60	F	0	Non-GC	1	34	83	1	48	1	1	0		4	2	1182	26	3.98	2.45	1	0.18	9.6	4.7		90		141	56.7	2.93	9.23	1.95	77.8	0	50	CHOP-based	5	1	Unclear	6	0
M2-10	46-60	M	0	GC	1	263	20	1	18	1	0	0	0	3		413	32	5.14	2.69	0	0.6	10	5.9				124.2	47.5	8.81						CHOP-based	13	0		29	1
M2-23	46-60	M	0	GC	1	622	20	1	72	1	0	0	0			1996	42	7.1	3.7	0	0.59	13.3	3.4		90	1	107.6	44.1	0.45	4.71	25.1	55.6	0	28.4	CHOP-based	12	0		23	1
M2-46	46-60	F		GC	0	1400				1	1	0	1	4	2	1289	33	14.57	2.61		1.24	3.5	5.3	91	99	0				8.3	117.32	78	0.32	21.6	R-CHOP	9	1	Progressive lymphoma	9	0
M2-61	46-60	F	0		1	111	50800	1	114	1	1	1	0		3	271	38	5.94	2.96	0	0.78	8.3	2.4	34			102.6	47.4							CHOP-based	4	1	Lost to f/U	3.5	0
M2-80	46-60	M	0	GC	1	23	2720000	1	?	1	0	0		4			26	4.35	8.05	1	0.37	10.6	14.2		90	0	133.8	57.2	20.9	18.8	8	100	2.44	37	CHOP-based	1	0		2
M2-5	46-60	F	0	GC	1	128	116000	1	15	1	1	1	0	4			28	5.01	2.98	0	0.57	10.3		67	90	0	113.2	49.9	22.1						CHOP-based	10	1	Progressive dx	21	1
M2-58	46-60	M	1		0	73				1	1	1	0	4	4	1881	31	12.7	10.74	1	1.18	7.6	15.8		96.5	0	95.2	41.1	55.7	14.55	11.3	51	1.24	14.9	CHOP-based	2	1	Unclear	4	0
M2-75	46-60	M			1	74	21	1		1	1	1	0			636	23	7.42	5.89	1	0.24	7.8	7.3	89	80	0	107.9	51.4	33.75	8.96	7.81	82.7	2.15	24			1	Unclear	2	0
M2-24	46-60	M	0	Non-GC	1	32	727000	1	0.5	1	1	1	0	4	3	699	39	4.66	3.22	1	0.52	14.5	6.9		80	0	109.3	47.5	0.59						CHOP-based	1	1	Lost to follow up	3	0
M2-60	46-60	M		GC	1	382	127	1		1	1	1		4			30	14.25	12.61	1	0.69	11.4	3.3		99	1											1	Sepsis	0.75	0
M2-47	46-60	M			1	107	147	1	4	1	1	1	1	4	3	1113	27	3.12	1.75	1	0.41	8.6	5.5		85	0		57							CHOP-based	2	1	Sepsis	1.75	0
M2-25	46-60	M	1	GC	1	97	5570000	0		1	1	0	0	4	4	545	25	12.64	8.91	0	1.06	8.2	7.2		98	0	127.8	51.9	9.3							0	1	Unclear	0.3	0
M2-65	46-60	M	0	GC	1	1117	131	1	18	1	0	0		2	1	444	44	11.23	11.96	0	0.57	15.1	2.1	1	98	Extra copies MYC	110.3	46.6							CHOP-based	1	1	Lost to f/u	1	0
M2-82	46-60	F	0	non-GC	1	396	20	1	144	1	1	1	0			719	42	7.1	4.72	0	0.56	13.8	4.4	56	98		99.6	45.5	15.1	0.46	2.07	52.2	16.2	8.7	CHOP-based	2	0		2
M2-40	46-60	F	1		1	46	1810000	0		1				4	3	1651	17	11.43	11.21	1	0.87	8.6	9.3	285	80	0	113.7	49.1	60.3							0	1	Sepsis	0.3	0
M2-7	46-60	M	1	GC	1	37	5770	1	4.5	1	1	1	0	4	4	1614	27	12.54	13.75	1	0.25	9	8	301	95	Loss of MYC in 10%	120.2		24.1						CHOP-based	1	1	Unclear	0.5	0
M2-42	46-60	M			1	293	20	1		1			0			1141	32	11.53	12.19	0	0.99	9.8	4.8		98		90.5	45	51.6						CHOP-based	1	1	Lost to follow up	1.25	0
M2-6	46-60	M	1	Non-GC	0					1	1	1	1- discordant low grade lpd (?marginal zone)	4	5	694	27	42.6	27.28		0.43	12.8	7.8	76	90	Extra copies MYC		52.7								0	1	Renal failure (?tumour lysis)	0.25	0
M2-73	46-60	M	1	GC	0	157				1	1	0	0	4	3	230	38	6.84	4.05	1	0.46	14.9	2.1	53	90	0	99.2	45.7	61	4.51	6.78	92.5	2.4	32.9	CHOP-based	2	0		7
M2-68	>60	M		GC	1	270	3010	0		1			0			2358	46	8.17	11.72	0	1.39	12.6	4.4	591	98	0	115.4	53.2	64	1.97	7.1	53	8	35.3	CHOP-based	0.5	1	Tumour lysis	3	0
M2-14	>60	F	1	?	0					1			0			487	29	15.91	14.16	1	0.57	11.1		11	90	0	96.3	44.1								0	1	Sepsis	2	0
M2-29	>60	M	1	GC	0	200				1	1	1	0	2	2	146	38	6.6	4.28	0	0.66	9	2.7	21	90		113.8	45.9	36	11.67	19.75	50.3	1.67	23.8	R-CHOP	2	1	Lost to follow up	3	0
M2-53	>60	F	0		0	146				1	1	1	1	4	4	2142	37	3.04	2.03	1	0.45	3.7	3.2	154	85	0	111.4	50.3	31.6						R-CHOP	8	0		16	1
M2-57	>60	F	0		0					1	1	1	0	4	4	326	33	7.9	4.64	0	0.75	11.9	4.2		95	0		53.1							CHOP-based	1	1	Aspiration pneumonia	1.5	0
M2-62	>60	M	1	Non-GC	0					1	1	0	0	4	4	1083	33	12.81	10.76	1	0.88	15.6	8.4	60	70	0	106.6	46							R-CHOP	1	1	Lost to f/U	0.7	0
M2-1	>60	M	1	Non-GC	1	340	20	1	1	1			1	4	5	2500	30	4.1	2.46	1	0.16	9.5	96.3		80	Extra copies MYC		51.2	38							0	1	Renal failure	0.25	0
M2-16	>60	M			1	419	59	1	60	1	0	0	0	3	3	410	28	4.52	2.38	1	0.94	10.9	6		87.5		117.5	48.4	20.2						CHOP-based	8	0		28	1
M2-32	>60	F	0	GC	0	303				1	1	0	0	1	2	303	41	4.43	2.54	0	0.39	13.2		1	60		122.5	48.6	58.31	6.31	18.9	77.1	0	5.7	R-CHOP	8	0		26	1
